# Supplementary material for: Clinical experience with transcutaneous supraorbital nerve stimulation in patients with refractory migraine or with migraine and intolerance to topiramate: a prospective exploratory clinical study
Source: BMC Neurol. 2017 May 18;17:97. doi: 10.1186/s12883-017-0869-3 (PMC5437420; doi:10.1186/s12883-017-0869-3)
Supplement: Additional file 1: — Suppl database. Clinical experience with transcutaneous. (XLS 58 kb) [file 12883_2017_869_MOESM1_ESM.xls]

## Sheet: Φύλλο1
PATNO	Gender M/F	Age Y	Primary Reason for topiramte failure (1= lack of efficacy, 2 = discontinuation due to Aes)	Baseline - number of days with Ha	Baseline - number of days with Ha with intensity >=5/10	Baseline - number of acute medication doses (eg paracetamol, NSAIDS, triptanes etc.)	Month 1- number of days with Ha	Month 1 - number of days with Ha with intensity >=5/10	Month 1 - number of acute medication doses (eg paracetamol, NSAIDS, triptanes etc.)	Month 1 - compliance- days not used	Month 1-AEs	Month 1-responder (1=YES,2=NO)	Month 2- number of days with Ha	Month 2 - number of days with Ha with intensity >=5/10	Month 2 - number of acute medication doses (eg paracetamol, NSAIDS, triptanes etc.)	Month 2 - compliance- days not used	Month 2-AEs	Month 2-responder (1=YES,2=NO)	Month 3- number of days with Ha	Month 3 - number of days with Ha with intensity >=5/10	Month 3 - number of acute medication doses (eg paracetamol, NSAIDS, triptanes etc.)	Month 3 - compliance- days not used	Month 3-AEs	Month 3-responder (1=YES,2=NO)	Technical issues Y/N (1=Y, 2=N)	Satisfaction-intent to continuation Y/N 1=Y, 2=N)	completed 3 months trial ? (1=Y, 2= Stopped	Change in headache days bs-3mo	Change in headache >=5/10 days bs-3mo	Change in acute medication doses bs-3mo						Month 1-responder					Month 1-responder
1	F	36	2	9	7	9	9	6	8	0	30	2	8	6	6	2	15	2	7	4	5	2	15	2	2	1	1	2	3	4						2					2
2	F	32	2	7	6	7	5	4	5	3	5	2	5	5	5	5	2	2	4	3	2	1	0	2	2	1	1	3	3	5						2					2
3	F	22	2	13	8	12	11	8	10	0	0	2	10	6	6	0	0	2	9	5	6	0	0	2	2	1	1	4	3	6						2					2
4	F	47	1	7	7	7	6	6	6	5	0	2	5	5	5	0	0	2	5	4	4	1	0	2	2	1	1	2	3	3						2					2
5	M	29	1	12	4	8	14	3	6	1	0	2	12	3	5	6	0	2	10	3	3	5	0	2	2	1	1	2	1	5						2					2
6	F	59	1	18	10	18	16	8	14	0	0	2	15	9	14	0	0	2	13	7	13	0	0	2	2	1	1	5	3	5						2					2
7	F	25	2	5	4	5	5	3	3	2	14	2	4	3	3	3	5	2	4	2	2	4	5	2	2	1	1	1	2	3						2					2
8	F	62	2	9	7	9	8	5	8	1	0	2	7	5	5	1	0	2	6	4	4	0	0	2	2	1	1	3	3	5						2					2
9	F	54	2	3	3	3	3	3	3	2	0	2	3	3	3	0	0	2	2	2	2	1	0	2	2	1	1	1	1	1						2					2
10	F	43	1	15	3	7	13	3	5	0	5	2	12	3	4	0	0	2	12	2	4	0	0	2	1	1	1	3	1	3						1					2
11	F	36	2	9	7	9	9	6	8	0	10	2	8	6	6	2	0	2	7	4	5	2	0	2	2	1	1	2	3	4						2					2
12	F	52	2	16	7	16	14	6	14	3	12	2	14	7	14	8	0	2	11	4	10	0	0	2	2	1	1	5	3	6						2					2
13	F	55	1	10	6	10	9	6	8	4	0	2	7	5	5	1	0	2	5	4	4	1	0	1	1	1	1	5	2	6						2					2
14	F	45	2	5	1	5	3	1	3	2	0	2	3	0	2	0	0	2	3	0	0	0	0	2	1	1	1	2	1	5						1					2
15	F	23	2	5	3	4	5	2	3	0	15	2	4	2	3	0	0	2	3	1	2	2	0	2	2	1	1	2	2	2						2					2
16	M	45	2	6	2	5	5	2	5	0	0	2	5	1	3	0	0	2	4	1	1	1	0	2	2	1	1	2	1	4						2					2
17	F	47	1	7	6	7	5	4	5	3	0	2	5	5	5	5	0	2	4	3	2	1	0	2	2	1	1	3	3	5						2					2
18	F	34	2	7	6	7	6	6	6	0	0	2	6	5	5	0	0	2	4	4	4	0	0	2	2	1	1	3	2	3						2					2
19	F	23	2	7	6	7	5	4	5	3	0	2	5	5	5	5	0	2	4	3	2	1	0	2	2	1	1	3	3	5						2					2
20	F	62	2	7	7	7	6	6	6	5	15	2	5	5	5	0	5	2	5	4	4	1	2	2	2	1	1	2	3	3						2					2
21	M	57	1	5	5	5	4	4	4	0	0	2	4	3	4	0	0	2	3	3	3	0	0	2	2	1	1	2	2	2						2					2
22	F	34	1	4	4	4	5	4	5	0	0	2	5	4	5	2	0	2	5	4	4	1	0	2	2	2	1	-1	0	0						2					2
23	F	56	2	8	3	5	7	3	6	6	0	2	7	4	4	8	0	2	8	6	6	30	0	2	2	2	2	0	-3	-1						2					2
24	F	46	1	6	6	6	6	5	6	0	0	2	6	5	5	0	0	2	4	3	3	0	0	2	2	2	1	2	3	3						2					2
25	M	34	1	2	2	2	3	2	2	5	0	2	2	2	2	8	0	2	6	3	3	30	0	2	2	2	2	-4	-1	-1						2					2
26	F	47	1	18	7	15	16	6	15	0	15	2	13	5	12	0	7	2	12	4	11	0	3	2	2	2	1	6	3	4						2					2
27	F	36	2	9	7	8	9	6	7	0	15	2	8	6	5	2	0	2	7	4	3	2	0	2	2	2	1	2	3	5						2					2
28	F	32	1	4	4	4	4	3	3	0	30	2	3	2	2	30	0	2	4	4	4	30	0	2	1	2	2	0	0	0						2					2
29	F	25	2	21	6	17	18	5	16	0	0	2	17	5	12	0	0	2	16	5	14	8	0	2	2	2	1	5	1	3						2					2
30	F	55	1	4	4	4	5	4	5	0	0	2	5	4	5	30	0	2	5	4	4	30	0	2	2	2	2	-1	0	0						2					2
31	F	52	2	7	6	7	6	6	6	4	0	2	5	5	5	5	0	2	4	4	3	6	0	2	2	2	1	3	2	4						2					2
32	F	43	1	15	5	20	7	4	12	1	0	1														1		8	1	8						1					1
33	F	49	2	9	4	9	9	3	9	0	0	2	8	2	7	0	0	2								1		1	2	2						2					1
34	F	45	2	8	0	3	7	0	2	21	3	2													2	2	2	1	0	1						1					1
35	F	54	1	14	12	16	11	11	12	20	0	2													2	2	2	3	1	4						1					1
